# Supplementary material for: Genetic screening identifies WNT5A/RYK as a determinant of extracellular vesicle fate
Source: Sci Adv. 2026 Jul 31;12(31):eaeb2877. doi: 10.1126/sciadv.aeb2877 (PMC13426412; doi:10.1126/sciadv.aeb2877)
Supplement: Supplementary file 2 — Extended data S1 [file sciadv.aeb2877_extended_data_s1.zip]

Archive with 1 entries (1 files):
- aeb2877_extended_data_s1.xlsx
