# Supplementary material for: Genetic screening identifies WNT5A/RYK as a determinant of extracellular vesicle fate
Source: Sci Adv. 2026 Jul 31;12(31):eaeb2877. doi: 10.1126/sciadv.aeb2877 (PMC13426412; doi:10.1126/sciadv.aeb2877)
Supplement: Supplementary file 2 — Extended data S1 [file sciadv.aeb2877_extended_data_s1.zip › aeb2877_extended_data_s1.xlsx]

## Sheet: dynamic surfaceome library
Gene list
ABCA2
ABHD3
ACKR3
ACP2
ACVR2A
ADAM10
ADAM12
ADAM15
ADAM17
ADGRE2
AIFM2
ALCAM
ALK
AMIGO1
ANO10
ANTXR1
APLP2
ARF6
ATG9A
ATP6V0A2
ATRN
AXL
BCAM
BMPR2
BSG
BST2
BTN2A1
BTN3A3
C11orf24
C19orf38
C1orf159
CADM1
CAV1
CAV2
CCDC136
CD276
CD44
CD46
CD47
CD55
CD58
CD63
CD70
CD81
CD83
CD9
CDH10
CDON
CEMIP2
CLDN23
CLMP
CMTM4
CNNM2
CNTNAP3B
CPD
CRB2
CRIM1
CSF2RA
CSPG4
CXADR
DAG1
DCBLD1
DDR2
DGCR2
DIO2
DLL4
DNER
DNM2
DSC2
DSCAM
DSG2
ECE1
EFHD2
EFNB1
EGFR
ELFN1
ELFN2
EMP3
ENG
ENPEP
EPHA2
EPHB4
ERBB2
ERBB3
ERV3-1
ERVFRD-1
ERVK3-1
ERVMER34-1
ERVV-1
ERVV-2
ERVW-1
ESAM
F11R
F3
FAM171A2
FAM174A
FAP
FAS
FAT4
FGFR1
FGFR2
FGFRL1
FKRP
GAPVD1
GDE1
GGT1
GINM1
GJA1
GJB3
GLMP
GP1BB
GPR1
GPRC5A
GRAMD1B
GRIK1
HAVCR1
HEG1
HFE
HLA-A
HLA-E
ICAM1
ICOSLG
IFNAR1
IFNGR1
IGF1R
IGF2R
IGSF8
IL10RB
IL13RA1
IL17RB
IL18R1
IL1RAP
IL27RA
IL6ST
INSR
ITFG1
ITGA3
ITGAV
ITGB1
JAG1
KIAA1549L
KIRREL1
L1CAM
LAMP1
LAMP2
LAPTM4A
LDLR
LHFPL2
LIFR
LMAN2
LMBRD1
LNPEP
LRFN4
LRIG2
LRP1
LRP11
LRP1B
LRP2
LRP4
LRP8
LRRN2
LRTM2
LTBR
M6PR
MCAM
MCOLN1
MEGF9
MET
MICA
MME
MPZL1
MST1R
MUC16
MYOF
NAGPA
NCSTN
NECTIN2
NEO1
NLGN4X
NOTCH2
NPC1
NPR3
NPTN
NRP1
NUP210
NUS1
OLR1
OSMR
OSTM1
PCDH17
PCDHA11
PCDHB15
PCDHGA1
PCDHGA10
PCDHGB2
PDCD6IP
PECAM1
PIGT
PLXNA1
PLXNA3
PLXNB1
PLXND1
PODXL
PODXL2
PROCR
PRRG1
PRTG
PTGFRN
PTK7
PTPRF
PTPRK
PTTG1IP
PVR
QSOX2
RNF13
RNF149
RNF167
ROBO1
ROR1
ROR2
RPN1
RYK
SCAMP1
SCAMP4
SCARB1
SCN8A
SDK2
SEMA4B
SEMA4C
SEMA6D
SEPTIN2
SERINC5
SEZ6L2
SGCE
SIGIRR
SIRPA
SIRPA
SIRPB1
SLC12A2
SLC12A4
SLC12A6
SLC1A5
SLC23A2
SLC30A1
SLC38A5
SLC38A9
SLC3A1
SLC43A3
SLC44A2
SLC7A5
SLC7A6
SMPD2
SORCS2
SORT1
SPPL2A
SPPL3
SSR1
SSTR1
STIM1
STOM
SUSD2
TACSTD2
TAS2R10
TENM3
TGFBR2
TIMD4
TLR3
TM2D2
TM9SF3
TMC7
TMED7
TMEM106B
TMEM132A
TMEM164
TMEM219
TMEM231
TMEM87B
TMEM9
TMEM9B
TMPRSS13
TMX3
TNFRSF1A
TPBG
TRPM7
TSPAN15
TSPAN8
TXNDC15
TYRO3
UGT8
UNC5B
VASN
VLDLR
VSIG10
VSIR
YIPF4

## Sheet: Full results
Coordinate	Log2 fold change	Name	minuslog10pvalue
N6	-0.925004	HEG1	3.57303
A1	-0.90605	ABCA2	3.14676
M8	-0.810289	LHFPL2	1.93735
B15	-0.79449	SSTR1	2.89211
N2	-0.774451	CD276	2.98642
N12	-0.755053	RNF167	2.37434
C2	-0.714906	BCAM	2.39642
B13	-0.714052	RYK	3.48147
B17	-0.711206	VASN	3.23372
K18	-0.70592	ERVMER34-1	2.70131
L13	-0.7044	SGCE	2.89373
M5	-0.701211	FAP	2.77969
M1	-0.689527	ANO10	2.61982
L14	-0.689407	SMPD2	3.45754
P9	-0.675503	MICA	2.47527
D13	-0.666855	SCAMP4	2.7996
B2	-0.653329	AXL	1.77338
O12	-0.65116	ROBO1	1.45714
L1	-0.616998	AMIGO1	3.2437
L15	-0.615447	TM9SF3	2.4796
D1	-0.612145	ACP2	1.90179
O7	-0.605079	IL27RA	1.73487
P6	-0.604897	C19orf38	1.56729
C1	-0.57332	ACKR3	1.72459
K17	-0.570993	ARF6	3.18479
E17	-0.562646	YIPF4	1.72941
F8	-0.560901	JAG1	1.38185
E11	-0.557577	PCDH17	3.13253
B1	-0.550748	ABHD3	2.28778
i8	-0.545254	L1CAM	0.996554
M11	-0.537442	PLXNA1	1.83975
H16	-0.536731	TMX3	2.8646
M10	-0.533933	NPR 3	1.31046
P2	-0.530957	CD46	1.83013
D7	-0.522083	ICOSLG	1.26417
A16	-0.52002	TMEM164	1.82052
J1	-0.519833	ALCAM	0.898029
J9	-0.519315	LTBR	1.95294
J10	-0.514034	NLGN4X	1.49684
N4	-0.512091	DSG2	0.892191
J5	-0.509384	F11R	1.67407
E10	-0.503775	MYOF	2.26943
F7	-0.50171	IFNGR1	1.46316
i11	-0.500563	PCDHGA10	2.83838
E8	-0.498015	ITGB1	2.77538
H13	-0.496914	SEMA4B	2.77458
B8	-0.494593	ITFG1	2.09659
N10	-0.484243	NPTN	1.69071
K13	-0.475808	SEZ6L2	1.97004
O11	-0.472406	PLXNB1	1.14189
M2	-0.466446	F3	1.33048
F9	-0.464199	LRP1B	1.42502
D2	-0.463815	BMPR2	2.7252
K11	-0.459196	PECAM1	1.91952
H2	-0.455573	BTN3A3	2.85013
C19	-0.454777	ERBB2	2.2397
K15	-0.453368	TM2D2	2.75285
P3	-0.447776	CRB2	1.40766
i2	-0.439504	C11orf24	1.60368
E16	-0.439463	TMEM9	1.75425
C11	-0.43376	OSMR	1.98
C4	-0.431103	CSPG4	2.08559
H15	-0.429681	TENM3	1.61887
L9	-0.427717	MCAM	1.21084
F5	-0.426589	EPHA2	1.07047
G3	-0.424342	CDH10	1.24749
H6	-0.42371	GLMP	2.36248
C10	-0.421323	MST1R	2.15163
B4	-0.418281	CSF2RA	1.22224
E15	-0.415839	SUSD2	1.68389
C3	-0.415739	CD58	1.14743
F16	-0.415652	TMEM9B	1.34566
J4	-0.41385	DLL4	0.943812
B7	-0.410547	HLA-E	1.07196
M14	-0.40788	SORCS2	0.93562
J8	-0.407366	LAMP2	2.1428
H17	-0.402761	PDCD6IP	1.21081
M12	-0.402172	RNF149	1.0813
M3	-0.400808	CNNM2	3.84987
A7	-0.396949	HLA-A	1.28159
B5	-0.381185	ELFN2	0.985473
A18	-0.373253	VLDLR	2.34023
L16	-0.368312	TSPAN15	2.19352
N11	-0.366182	PLXNA3	1.22812
J11	-0.365217	PCDHGB2	1.52582
B19	-0.357169	ELFN1	2.59146
G6	-0.356298	GJB3	2.98624
i16	-0.355941	TNFRSF1A	1.74378
N5	-0.355804	FAS	1.37154
D5	-0.352972	ENG	2.00768
F10	-0.345108	NAGPA	2.39049
L2	-0.342703	CCDC136	0.900751
N3	-0.336646	CNTNAP3B	1.37086
J6	-0.332984	GPR1	0.887074
B18	-0.331591	GAPVD1	0.908856
G10	-0.330561	NCSTN	2.82929
G1	-0.329753	ADAM15	0.699336
H1	-0.329591	ADGRE2	0.844482
i4	-0.329462	DIO2	1.08708
M7	-0.328686	IL18R1	0.912193
i17	-0.316785	HAVCR1	1.23486
J15	-0.31579	TLR3	1.82907
D3	-0.312649	CD63	1.21548
E4	-0.309717	DAG1	1.99857
P14	-0.307124	SPPL3	0.60208
D18	-0.306717	ADAM12	1.68069
M17	-0.306438	NTC1	0.769462
i10	-0.306156	NEO1	0.69638
H10	-0.304175	NECTIN2	1.48377
F2	-0.300696	BST2	1.36606
C14	-0.300058	SLC23A2	2.51143
H5	-0.298038	ERBB3	0.567285
G8	-0.294975	KIAA1549L	2.04575
P16	-0.294645	UGT8	1.02952
B16	-0.291045	TMEM219	1.83207
C13	-0.288478	SCAMP1	1.34962
F1	-0.288402	ADAM10	0.365632
A9	-0.28736	LNPEP	0.58112
B3	-0.286115	CD55	1.55012
J13	-0.284061	SERINC5	0.667637
P8	-0.281865	LMBRD1	0.563628
L17	-0.280776	EFHD2	0.564499
mock	-0.279785	MOCK	1.14361
G11	-0.276784	PCDHB15	0.647933
N17	-0.275447	ATG9A	1.06241
D8	-0.274267	ITGAV	0.234339
F17	-0.27116	CD9	0.989637
D15	-0.270346	STOM	0.940496
G15	-0.268933	TAS2R10	2.02349
M13	-0.264608	SIGIRR	0.813831
J14	-0.261876	SLC7A5	0.542005
P12	-0.256093	ROR1	0.689197
O16	-0.255338	TYRO3	3.58636
M9	-0.252295	MCOLN1	0.784084
D4	-0.252109	CXADR	0.641873
E12	-0.250409	PRTG	1.04271
G13	-0.250317	SDK2	0.734966
L18	-0.24871	ERVV-1	0.593632
H19	-0.243891	NTC2	0.977147
J2	-0.242856	C1orf159	1.1469
N13	-0.242533	SIRPA	1.29425
L12	-0.241919	RNF13	0.473514
N15	-0.236837	TMED7	1.26331
J16	-0.22913	TPBG	0.976946
i9	-0.223064	LRTM2	0.603061
i15	-0.219013	TGFBR2	0.785954
H3	-0.218216	CDON	0.430659
G16	-0.216282	TMPRSS13	0.997737
E13	-0.209941	SCARB1	1.3221
C5	-0.20966	EMP3	0.826963
C8	-0.209336	ITGA3	0.567966
A3	-0.207654	CD47	0.763253
i6	-0.204976	GP1BB	0.393089
G14	-0.201397	SLC3A1	0.712317
O3	-0.199687	CPD	0.252993
H9	-0.197637	LRRN2	0.242996
G7	-0.196985	IGF1R	0.805476
H12	-0.19468	PTPRK	0.763711
P18	-0.192529	CAV2	0.755228
F4	-0.188207	DCBLD1	2.54331
O5	-0.18537	FAT4	0.456661
B10	-0.184379	MPZL1	1.07543
C16	-0.184036	TMEM231	0.78164
F11	-0.181031	PCDHA11	0.362657
P4	-0.179319	EFNB1	0.750751
H11	-0.178894	PCDHGA1	0.3747
D19	-0.178219	FGFR1	0.658688
O18	-0.177892	CAV1	1.31319
E1	-0.1777	ACVR2A	0.453059
G2	-0.173181	BTN2A1	0.378822
J19	-0.170106	TRAC	2.09697
A11	-0.169479	NUS1	0.35257
K6	-0.169265	GPRC5A	0.499692
J7	-0.168145	IL10RB	0.328443
F15	-0.165433	TACSTD2	0.342896
D10	-0.162987	MUC16	0.627713
M6	-0.16284	GRIK1	0.441208
A17	-0.162339	UNC5B	0.341657
i18	-0.162213	ERV3-1	0.380799
E6	-0.160671	GINM1	0.606463
i5	-0.159752	ESAM	0.541411
K2	-0.159651	CADM1	0.675131
M18	-0.158817	ERVFRD-1	0.569543
i19	-0.157525	CDCR2BPB	1.53467
D9	-0.14929	LRP1	0.426373
G19	-0.147969	LAMP1	0.423775
A5	-0.147818	EGFR	0.842766
A6	-0.14464	FGFRL1	0.413921
K3	-0.142968	CLMP	0.28364
D14	-0.141493	SLC30A1	0.52596
A14	-0.140924	SLC12A4	0.326685
F19	-0.136815	PTPRF	0.576441
H4	-0.136178	DGCR2	0.168102
G5	-0.135312	EPHB4	0.515517
K9	-0.134373	M6PR	0.507331
G9	-0.127706	LRP4	0.236547
C17	-0.127014	VSIG10	0.593003
C6	-0.121202	GDE1	0.467845
O13	-0.121131	SIRPB1	1.09921
P13	-0.119629	SLC12A2	0.645838
O9	-0.118927	MET	0.17831
O15	-0.117711	TMEM106B	0.538263
L8	-0.11265	LDLR	0.382809
J3	-0.110285	CLDN23	0.605637
i3	-0.106611	CEMIP2	0.52306
P10	-0.101474	NUP210	0.13309
O1	-0.095673	APLP2	0.185504
L4	-0.0939748	DSC2	0.151926
N8	-0.0871364	LIFR	0.423017
D12	-0.0836865	PRRG1	0.224579
C7	-0.0802366	ICAM1	0.225083
P17	-0.0796767	LRP8	0.506821
B9	-0.0762949	LRFN4	0.116662
B14	-0.0726192	SLC12A6	0.355479
A10	-0.0679657	MME	0.126014
F6	-0.0659784	GJA1	0.14538
G12	-0.0615822	PTK7	0.119721
C18	-0.059857	SEPTIN2	0.0723316
D16	-0.0586927	TMEM87B	0.109158
B6	-0.0568212	FKRP	0.138505
K16	-0.0567825	TRPM7	0.12105
K10	-0.0555817	NOTCH2	0.227851
L7	-0.0531567	IL17RB	0.0707157
E7	-0.0521965	IFNAR1	0.121573
N7	-0.0449454	IL1RAP	0.125311
O14	-0.0410716	SPPL2A	0.109075
M15	-0.0405375	TMC7	0.0551379
H7	-0.0401267	IGF2R	0.0752339
i7	-0.0397838	IGSF8	0.0846196
N16	-0.0383425	TXNDC15	0.174117
J12	-0.0380053	PVR	0.0851315
P5	-0.033313	FGFR2	0.0505694
D17	-0.0224186	VSIR	0.0435008
i12	-0.0210957	PTTG1IP	0.0583922
A13	-0.0103665	RPN1	0.0138718
D6	-0.0040322	GGT1	0.00837739
C12	-0.0029682	PROCR	0.00380819
M4	0.00078777	DSCAM	0.00125474
G4	0.00709834	DDR2	0.0352868
F12	0.0122182	PTGFRN	0.0214286
B12	0.0189515	PODXL2	0.0312849
J17	0.0217777	DNM2	0.0259324
i1	0.0230468	AIFM2	0.0463056
H14	0.0328859	SLC43A3	0.0595505
K5	0.035541	FAM171A2	0.0564836
K14	0.0370357	SLC7A6	0.0564426
G18	0.0400525	SLC1A5	0.122334
O17	0.0427582	LRP2	0.0896027
L19	0.0584351	ROR2	0.0767028
L5	0.0589695	FAM174A	0.0815266
D11	0.0616458	OSTM1	0.156058
K8	0.0625634	LAPTM4A	0.204288
L6	0.0719618	GRAMD1B	0.0923714
N14	0.0736579	SORT1	0.190062
H18	0.0779506	ERVV-2	0.112087
O8	0.0793093	LMAN2	0.194913
M16	0.0838473	TSPAN8	0.21188
F18	0.0902233	ERVW-1	0.185783
E2	0.09701	BSG	0.148
F3	0.101315	CD83	0.113648
L11	0.105642	PIGT	0.104101
F14	0.107437	SLC38A9	0.23224
J18	0.107793	ERVK3-1	0.22994
E5	0.112093	ENPEP	0.27435
B11	0.119702	OLR1	0.155484
N18	0.121341	TIMD4	0.519033
i14	0.12559	SLC44A2	0.33941
E3	0.12636	CD70	0.208213
K4	0.128669	DNER	0.215041
N9	0.142065	MEGF9	0.147351
i13	0.143213	SEMA6D	0.121086
O10	0.145351	NRP1	0.789486
F13	0.150298	SCN8A	0.325904
C15	0.15439	STIM1	0.218347
K1	0.159452	ALK	0.365006
L10	0.170424	NPC1	0.268123
L3	0.180681	CMTM4	0.713482
H8	0.195181	KIRREL1	0.389062
K19	0.206057	RELA Positive	2.00355
K7	0.221554	IL13RA1	0.46517
O2	0.228044	CD44	0.179717
G17	0.233451	CD81	0.294005
A4	0.234669	CRIM1	0.463727
K12	0.293982	QSOX2	0.465267
P1	0.335853	ATP6V0A2	0.637268
E18	0.338182	SIRPA	0.493754
A8	0.34728	INSR	1.03849
O6	0.356139	HFE	0.460644
A2	0.412701	ATRN	0.528882
E19	0.427954	SEMA4C	0.460717
P11	0.433732	PLXND1	0.340891
O4	0.480138	ECE1	0.472926
C9	0.560815	LRIG2	0.568081
A15	0.581814	SSR1	0.710172
E14	0.597155	SLC38A5	0.88024
E9	0.612916	LRP11	0.96078
N1	0.657982	ANTXR1	0.71066
P15	0.67859	TMEM132A	0.756286
A12	0.738735	PODXL	3.081
P7	0.844496	IL6ST	0.901265

## Sheet: Activators
Coordinate	Log2 fold change	Name	minuslog10pvalue	Wnt pathway association in the littérature (evidence-based)	BioGrid interaction inside the hits	BioGrid extra
N6	-0.925004	HEG1	3.57303	Wnt up when over-expressed
A1	-0.90605	ABCA2	3.14676		TSPAN15
B15	-0.79449	SSTR1	2.89211
N2	-0.774451	CD276	2.98642		RYK
N12	-0.755053	RNF167	2.37434	Wnt transcytosis in fly
C2	-0.714906	BCAM	2.39642		RYK
B13	-0.714052	RYK	3.48147	Wnt co-receptor	MICA, CD276, BCAM, CNNM2, ITFG1, SGCE, PCDH17, CSPG4, DCBLD1
B17	-0.711206	VASN	3.23372		NCSTN
K18	-0.70592	ERVMER34-1	2.70131
L13	-0.7044	SGCE	2.89373		RYK
M5	-0.701211	FAP	2.77969
M1	-0.689527	ANO10	2.61982
L14	-0.689407	SMPD2	3.45754
P9	-0.675503	MICA	2.47527		RYK
D13	-0.666855	SCAMP4	2.7996		LAMP2
L1	-0.616998	AMIGO1	3.2437		SEMA4B	LRP6
L15	-0.615447	TM9SF3	2.4796		ARF6, TSPAN15
K17	-0.570993	ARF6	3.18479	Macropinocytosis	LAMP2, TM9SF3
E11	-0.557577	PCDH17	3.13253		RYK
B1	-0.550748	ABHD3	2.28778
H16	-0.536731	TMX3	2.8646
E10	-0.503775	MYOF	2.26943
i11	-0.500563	PCDHGA10	2.83838
E8	-0.498015	ITGB1	2.77538		ARF6, LAMP2	CD63, CD9, CHMP4C, GSK3B
H13	-0.496914	SEMA4B	2.77458		AMIGO1
B8	-0.494593	ITFG1	2.09659	Integrin trigger Wnt	RYK
D2	-0.463815	BMPR2	2.7252	Wnt activator in differentiated cell types
H2	-0.455573	BTN3A3	2.85013			ALR8B, CHMP1A, CHMP6
C19	-0.454777	ERBB2	2.2397	Activates Wnt	AMIGO1	ROR2
K15	-0.453368	TM2D2	2.75285
C4	-0.431103	CSPG4	2.08559		RYK	FGF2, WNT16
H6	-0.42371	GLMP	2.36248			ARL8B, LRP1
C10	-0.421323	MST1R	2.15163	Non-canonical activation of bCAT
J8	-0.407366	LAMP2	2.1428		ARF6, SCAMP4, NCSTN	CHMP7, LRP 2,8
M3	-0.400808	CNNM2	3.84987		RYK
A18	-0.373253	VLDLR	2.34023			LRP8
L16	-0.368312	TSPAN15	2.19352		ABCA2, TM9SF3	FZD2,4,8,10, CD63
B19	-0.357169	ELFN1	2.59146
G6	-0.356298	GJB3	2.98624
D5	-0.352972	ENG	2.00768			CHMP1A
F10	-0.345108	NAGPA	2.39049
G10	-0.330561	NCSTN	2.82929		VASN, LAMP2
C14	-0.300058	SLC23A2	2.51143
G8	-0.294975	KIAA1549L	2.04575
G15	-0.268933	TAS2R10	2.02349
O16	-0.255338	TYRO3	3.58636	activates wnt	Erbb2
F4	-0.188207	DCBLD1	2.54331		RYK
J19	-0.170106	TRAC	2.09697
